# Supplementary material for: Mining Beneficial Genes for Salt Tolerance From a Core Collection of Rice Landraces at the Seedling Stage Through Genome-Wide Association Mapping
Source: Front Plant Sci. 2022 Apr 26;13:847863. doi: 10.3389/fpls.2022.847863 (PMC9087808; doi:10.3389/fpls.2022.847863)
Supplement: Supplementary file 2 [file Table_2.XLSX]

## Sheet: Table S3
Table S3. Results of association mapping using MLM-Q-K model for detection of SNPs with significant association to the studied traits
Traits	Marker	Chr	Pos	df	F	P	MarkerR2	Alleles
RNC	1rs23280906	1	23280906	2	10.2522	8.0992e-05	0.169	A/G
RNC	prv0000339199	1	23664536	2	10.5158	7.0431e-05	0.20472	A/G
RNC	prv0000342428	1	23783102	2	12.8785	8.8918e-06	0.21194	T/C
RNC	prv0000342607	1	23788771	2	11.4742	2.906e-05	0.19178	G/A
RNC	prv0000343564	1	23829479	2	10.7946	5.1642e-05	0.18789	C/T
RNC	prv0000343566	1	23829489	2	10.7553	5.3766e-05	0.1874	C/G
RNC	prv0000348001	1	24033346	2	10.9581	4.5036e-05	0.18306	A/G
RNC	3rs22301622	3	22301622	2	10.1034	8.9619e-05	0.16533	T/A
RNC	3rs22301636	3	22301636	2	10.1221	8.8742e-05	0.16604	G/T
RNC	3rs22301645	3	22301645	2	10.122	8.9298e-05	0.16605	T/G
RNC	prv0001936897	5	7128403	2	10.5731	6.1765e-05	0.17787	C/T
RNC	prv0001936898	5	7128411	2	10.5731	6.1765e-05	0.17787	G/A
RNC	8rs223019	8	223019	2	10.0347	9.5025e-05	0.16429	C/T
RNC	prv0003154481	8	9371390	1	16.4934	0.00010038	0.15322	C/T
RNC	9rs7440462	9	7440462	2	14.0483	3.479e-06	0.23957	C/T
RNC	prv0003981508	10	17942896	1	17.1185	6.821e-05	0.14833	G/A
RNC	prv0003981683	10	17959818	1	17.9106	4.7044e-05	0.15329	C/T
RNC	12rs18327418	12	18327418	2	11.5669	2.7128e-05	0.19792	C/T
SKC	prv0002606418	6	28761880	1	17.2042	6.5958e-05	0.15029	G/A
SKC	prv0002607650	6	28888555	1	16.7476	8.2576e-05	0.1494	T/G
SKC	prv0002607651	6	28888564	1	16.5342	9.0537e-05	0.14615	A/C
SKC	prv0002607969	6	28909110	1	16.2973	0.0001004	0.14382	C/T
SKC	prv0002608298	6	28924284	1	16.7888	8.1499e-05	0.16075	C/T
SKC	prv0002608369	6	28930159	1	19.9697	1.9622e-05	0.17939	C/T
SKC	prv0002608993	6	28998035	1	16.7654	8.2843e-05	0.15563	C/T
SKC	prv0002609045	6	29002639	1	16.6427	8.3945e-05	0.1443	C/G
SKC	prv0002609117	6	29008148	1	17.4272	6.2557e-05	0.16125	G/A
SKC	prv0002609175	6	29010785	1	16.6541	8.3926e-05	0.14437	C/A
SKC	prv0003378979	8	25120429	1	16.6107	9.3327e-05	0.16775	A/G
SNC	prv0000029369	1	2068818	2	10.3423	7.6603e-05	0.18842	A/G
SNC	1rs16206011	1	16206011	2	11.6778	2.4144e-05	0.19564	A/T
SNC	1rs17026993	1	17026993	2	11.7328	2.288e-05	0.19783	G/A
SNC	prv0000645133	2	6178827	2	12.2968	1.6797e-05	0.22797	T/A
SNC	prv0000645138	2	6179010	2	12.2968	1.6797e-05	0.22797	C/T
SNC	prv0000645141	2	6179061	2	12.2968	1.6797e-05	0.22797	T/G
SNC	prv0000645144	2	6179115	2	12.2968	1.6797e-05	0.22797	A/T
SNC	prv0000645150	2	6179325	2	12.2968	1.6797e-05	0.22797	G/A
SNC	prv0000645151	2	6179354	2	12.2968	1.6797e-05	0.22797	C/T
SNC	prv0000645157	2	6179459	2	12.2968	1.6797e-05	0.22797	C/T
SNC	prv0000645161	2	6179524	2	12.2968	1.6797e-05	0.22797	A/G
SNC	prv0000645164	2	6179557	2	12.2968	1.6797e-05	0.22797	G/A
SNC	prv0000645170	2	6179798	2	12.4192	1.5055e-05	0.22904	C/T
SNC	prv0000645194	2	6180212	2	12.4192	1.5055e-05	0.22904	C/T
SNC	prv0000645200	2	6180297	2	12.4049	1.5402e-05	0.23002	G/A
SNC	prv0000645205	2	6180354	2	12.1987	1.7232e-05	0.21692	G/A
SNC	prv0000645218	2	6180975	2	12.1028	1.9214e-05	0.21633	C/G
SNC	prv0000645219	2	6180993	2	12.1028	1.9214e-05	0.21633	T/C
SNC	prv0000645226	2	6181327	2	11.7636	2.5292e-05	0.212	A/T
SNC	prv0000645227	2	6181329	2	12.1987	1.7232e-05	0.21692	A/T
SNC	prv0000645228	2	6181331	2	12.1028	1.9214e-05	0.21633	A/T
SNC	prv0000645231	2	6181420	2	12.1028	1.9214e-05	0.21633	T/G
SNC	prv0000645238	2	6181598	2	12.1028	1.9214e-05	0.21633	C/T
SNC	prv0000645242	2	6181762	2	12.1028	1.9214e-05	0.21633	G/A
SNC	prv0000645243	2	6181770	2	12.2043	1.7894e-05	0.21818	C/T
SNC	prv0000645257	2	6182211	2	12.0496	1.9647e-05	0.21529	C/T
SNC	prv0000645264	2	6182730	2	12.0496	1.9647e-05	0.21529	G/A
SNC	prv0000645282	2	6184381	2	12.5885	1.3144e-05	0.23073	C/A
SNC	prv0000645297	2	6188507	2	11.8704	2.2729e-05	0.21242	G/A
SNC	prv0000645312	2	6190782	2	11.8704	2.2729e-05	0.21242	G/A
SNC	prv0000645613	2	6206490	2	11.6628	2.7729e-05	0.21543	C/T
SNC	prv0000645649	2	6207812	2	11.941	2.2131e-05	0.22183	G/A
SNC	prv0000645693	2	6212271	2	12.2373	1.7053e-05	0.23032	A/G
SNC	prv0000645702	2	6212582	2	12.2373	1.7053e-05	0.23032	A/T
SNC	prv0000645704	2	6212615	2	12.2373	1.7053e-05	0.23032	A/C
SNC	prv0000645706	2	6212622	2	12.2365	1.7247e-05	0.23191	T/A
SNC	prv0000645731	2	6214413	2	12.2638	1.6516e-05	0.23006	A/T
SNC	prv0001067112	3	6884892	2	10.2226	8.782e-05	0.1877	A/G
SNC	prv0001295944	3	26087649	2	10.8029	5.3712e-05	0.19921	C/A
SNC	prv0001295967	3	26091400	2	10.2947	8.2683e-05	0.19217	T/C
SNC	prv0001296068	3	26107403	2	10.3846	7.7293e-05	0.19141	T/C
SNC	prv0001296070	3	26107709	2	10.4688	7.0409e-05	0.19106	C/T
SNC	prv0001296072	3	26108634	2	10.2508	8.391e-05	0.18311	A/G
SNC	prv0001296094	3	26112456	2	10.491	6.9642e-05	0.19524	G/A
SNC	prv0001296107	3	26113568	2	10.4619	7.3652e-05	0.22142	G/C
SNC	prv0001296113	3	26114767	2	10.5118	6.8976e-05	0.18984	T/C
SNC	prv0001296258	3	26125747	2	10.1242	9.3338e-05	0.18201	C/T
SNC	prv0001296281	3	26143694	2	10.1242	9.3338e-05	0.18201	T/G
SNC	prv0001296554	3	26159687	2	10.9782	4.606e-05	0.1998	G/T
SNC	prv0001296557	3	26159739	2	11.0074	4.5335e-05	0.20081	T/A
SNC	prv0001296634	3	26164199	2	11.521	2.8904e-05	0.20558	C/T
SNC	prv0001296736	3	26176184	2	10.9933	4.5117e-05	0.19856	G/T
SNC	prv0001296753	3	26177583	2	11.521	2.8904e-05	0.20558	G/A
SNC	prv0001296764	3	26178788	2	11.521	2.8904e-05	0.20558	C/T
SNC	prv0001297373	3	26252683	2	10.6712	6.0905e-05	0.19618	C/T
SNC	prv0001297447	3	26256560	2	10.5732	6.5028e-05	0.19369	T/C
SNC	prv0001297478	3	26263607	2	10.4959	6.7813e-05	0.19043	G/A
SNC	prv0001951175	5	8019171	2	11.6849	2.4603e-05	0.19642	C/T
SNC	prv0001951420	5	8027937	2	10.3251	7.6148e-05	0.17834	C/T
SNC	prv0001952584	5	8111247	2	10.0998	9.3358e-05	0.17813	G/A
SNC	prv0001953379	5	8141707	2	10.3839	7.1498e-05	0.17393	C/T
SNC	prv0001953425	5	8142681	2	10.3839	7.1498e-05	0.17393	A/G
SNC	prv0001953428	5	8142781	2	10.3839	7.1498e-05	0.17393	T/C
SNC	prv0002608369	6	28930159	1	17.7823	5.1975e-05	0.15644	C/T
SNC	prv0002609117	6	29008148	1	17.3322	6.5287e-05	0.15684	G/A
SNC	prv0002917363	7	21434777	8.8489e-05	0.14853	8.8489e-05	0.14853	G/A
SNC	prv0002953608	7	23950945	9.838e-05	0.23431	9.838e-05	0.23431	C/T
SNC	prv0002953830	7	23991319	8.3213e-05	0.18759	8.3213e-05	0.18759	C/T
SNC	prv0002956851	7	24321107	4.3116e-05	0.21605	4.3116e-05	0.21605	T/C
SNC	prv0002957214	7	24374697	8.2516e-05	0.18356	8.2516e-05	0.18356	T/C
SNC	prv0002957236	7	24375581	8.4955e-06	0.23316	8.4955e-06	0.23316	A/G
SNC	prv0002957238	7	24375599	1.7858e-05	0.23615	1.7858e-05	0.23615	G/A
SNC	prv0002957239	7	24375600	2.4062e-05	0.22743	2.4062e-05	0.22743	G/A
SNC	prv0002957240	7	24375606	1.7858e-05	0.23615	1.7858e-05	0.23615	C/T
SNC	prv0002957404	7	24382622	6.1688e-05	0.1757	6.1688e-05	0.1757	A/G
SNC	prv0003639481	9	15831082	1	18.6471	3.8301e-05	0.18124	T/A
SNC	prv0003639486	9	15831271	1	18.4668	3.773e-05	0.16304	T/C
SNC	prv0003640071	9	15854991	1	16.9627	7.2858e-05	0.14376	G/A
SNC	prv0003640343	9	15863917	1	16.384	9.5981e-05	0.1409	G/A
SNC	11rs19411848	11	19411848	2	11.4616	2.9134e-05	0.19191	G/A
SNC	prv0004444715	11	26916789	2	12.2401	1.5158e-05	0.20522	T/C
SNC	prv0004444735	11	26916971	1	24.297	2.9108e-06	0.21421	G/A
SNC	prv0004444742	11	26917024	1	16.339	9.8492e-05	0.1447	C/T
SNC	prv0004444780	11	26917614	2	12.1333	1.6277e-05	0.20089	C/T
SNC	prv0004444796	11	26917730	2	10.0595	9.7896e-05	0.17756	T/A
SNC	prv0004444862	11	26922662	2	12.4383	1.3113e-05	0.21368	C/T
SNC	prv0004444872	11	26922863	1	17.7713	5.0116e-05	0.15569	C/T
SNC	prv0004445593	11	26949894	2	10.542	6.5245e-05	0.1807	T/A
SNC	prv0004445594	11	26949901	2	10.542	6.5245e-05	0.1807	C/G
SNC	prv0004445637	11	26950490	2	10.2037	8.4385e-05	0.17072	C/G
SNC	prv0004445638	11	26950503	2	10.0418	9.5608e-05	0.16716	G/T
SNC	prv0004445645	11	26950564	2	10.2963	7.8545e-05	0.17274	A/G
SNC	prv0004445648	11	26950585	2	10.2963	7.8545e-05	0.17274	T/C
SNC	prv0004445649	11	26950587	2	10.2963	7.8545e-05	0.17274	A/G
SNC	prv0004445650	11	26950606	2	10.0418	9.5608e-05	0.16716	A/G
SNC	prv0004445652	11	26950622	2	10.0418	9.5608e-05	0.16716	T/C
SNC	prv0004445669	11	26950768	2	10.333	7.5639e-05	0.17291	T/C
SNC	prv0004445673	11	26950800	2	10.4174	6.9502e-05	0.17341	C/T
SNC	prv0004445676	11	26950829	2	10.0418	9.5608e-05	0.16716	A/G
SNC	prv0004445677	11	26950836	2	10.0418	9.5608e-05	0.16716	G/A
SNC	prv0004445678	11	26950841	2	10.0418	9.5608e-05	0.16716	A/G
SNC	prv0004445679	11	26950848	2	10.0418	9.5608e-05	0.16716	T/G
SNC	prv0004445680	11	26950859	2	10.0418	9.5608e-05	0.16716	A/C
SNC	prv0004445681	11	26950866	2	10.496	6.5466e-05	0.17506	G/A
SNC	prv0004445682	11	26950877	2	10.0418	9.5608e-05	0.16716	A/T
SNC	prv0004445686	11	26950903	2	10.3068	7.9483e-05	0.1743	A/G
SNC	prv0004445687	11	26950911	2	10.3068	7.9483e-05	0.1743	A/G
SNC	prv0004445688	11	26950932	2	10.3068	7.9483e-05	0.1743	A/G
SNC	prv0004445689	11	26950936	2	10.2055	8.717e-05	0.17283	C/T
SNC	prv0004445690	11	26950945	2	10.3068	7.9483e-05	0.1743	A/G
SNC	prv0004445691	11	26950949	2	10.0766	9.8538e-05	0.1738	G/A
SNC	prv0004445692	11	26950958	2	10.0869	9.5017e-05	0.16991	T/C
SNC	prv0004445694	11	26950963	2	10.0552	9.6957e-05	0.16941	T/C
SNC	prv0004445695	11	26950970	2	10.0869	9.5017e-05	0.16991	C/T
SNC	prv0004445696	11	26950983	2	10.0418	9.5608e-05	0.16716	A/G
SNC	prv0004445700	11	26951067	2	10.6213	5.9308e-05	0.17771	C/A
SNC	prv0004445701	11	26951076	2	10.6213	5.9308e-05	0.17771	A/G
SNC	prv0004445704	11	26951089	2	10.0418	9.5608e-05	0.16716	C/G
SNC	prv0004445708	11	26951155	2	10.4174	6.9502e-05	0.17341	G/A
SNC	prv0004445710	11	26951179	2	10.0418	9.5608e-05	0.16716	A/G
SNC	prv0004445711	11	26951209	2	10.0418	9.5608e-05	0.16716	T/C
SNC	prv0004445718	11	26951389	2	10.0418	9.5608e-05	0.16716	A/C
SNC	prv0004445733	11	26951596	2	12.1457	1.6675e-05	0.20475	T/C
SNC	prv0004445781	11	26952675	2	10.9006	5.0799e-05	0.20784	A/G
SNC	prv0004445782	11	26952686	2	10.4678	7.1553e-05	0.19884	C/T
SNC	prv0004445784	11	26952808	2	10.1439	9.312e-05	0.18466	A/G
SNC	prv0004445787	11	26953053	2	10.2472	8.4775e-05	0.1929	T/G
SNC	prv0004445853	11	26958675	2	12.3241	1.39e-05	0.20346	G/T
SNC	prv0004446030	11	26962183	1	16.3032	9.8627e-05	0.1437	G/A
SNC	prv0004446708	11	26980651	1	21.937	7.7167e-06	0.18438	T/G
SNC	prv0004446711	11	26980664	1	21.937	7.7167e-06	0.18438	A/T
SNC	prv0004446717	11	26980906	1	22.2169	6.7739e-06	0.18524	C/G
SNC	prv0004448786	11	27157182	1	16.8635	8.1165e-05	0.16226	T/C
SNC	prv0004448790	11	27157382	1	17.3822	6.6028e-05	0.16894	A/G
SNC	prv0004448791	11	27157393	1	18.0206	4.8625e-05	0.17365	A/G
SNC	prv0004448806	11	27157781	1	18.3702	4.1028e-05	0.17619	T/A
SNC	prv0004448813	11	27157960	1	16.8676	8.1526e-05	0.16286	T/C
SNC	prv0004448815	11	27158073	1	16.8972	7.9443e-05	0.16207	C/T
SNC	prv0004448826	11	27158523	1	18.3702	4.1028e-05	0.17619	A/G
SNC	prv0004454220	11	27492734	1	16.7005	8.6326e-05	0.16022	A/G
SNC	prv0004657766	12	15113812	1	16.9561	7.1611e-05	0.14267	A/T
SNC	prv0004659706	12	15216391	1	16.4245	9.2815e-05	0.13914	G/A
RN/K	1rs12981168	1	12981168	2	11.621	2.64e-05	0.19825	G/T
RN/K	prv0000178174	1	13118337	1	16.6732	8.12e-05	0.13748	C/T
RN/K	1rs13142256	1	13142256	2	10.8668	4.69e-05	0.17847	C/A
RN/K	prv0000180144	1	13228985	1	16.6732	8.12e-05	0.13748	C/T
RN/K	prv0000180477	1	13240921	2	10.1437	8.66e-05	0.16692	G/T
RN/K	prv0000180765	1	13264894	2	11.2948	3.32e-05	0.18676	T/C
RN/K	prv0000181088	1	13285135	1	16.6732	8.12e-05	0.13748	C/T
RN/K	prv0000181919	1	13325224	2	11.374	3.11e-05	0.1886	C/T
RN/K	prv0000181995	1	13326856	1	17.5953	5.37e-05	0.1514	A/G
RN/K	prv0000182027	1	13327362	1	16.257	0.0001	0.14131	C/T
RN/K	prv0000182111	1	13328914	1	20.8878	1.22e-05	0.17984	A/T
RN/K	prv0000182143	1	13330190	1	17.4735	5.71e-05	0.15125	G/A
RN/K	prv0000182341	1	13338235	1	20.8878	1.22e-05	0.17984	C/T
RN/K	prv0000182374	1	13339297	1	20.8878	1.22e-05	0.17984	G/A
RN/K	prv0000182383	1	13339538	1	20.7222	1.3e-05	0.17087	C/T
RN/K	prv0000182450	1	13341252	1	20.7222	1.3e-05	0.17087	C/T
RN/K	prv0000182469	1	13341650	1	20.7222	1.3e-05	0.17087	A/T
RN/K	1rs14557730	1	14557730	2	13.3307	8.24e-06	0.2774	C/T
RN/K	3rs1098135	3	1098135	2	10.373	7.26e-05	0.18802	A/G
RN/K	3rs19777237	3	19777237	2	10.3855	7.24e-05	0.17267	T/C
RN/K	prv0001912404	5	5586882	2	13.3448	6.77e-06	0.2258	G/A
RN/K	prv0001912601	5	5599280	2	12.9866	8.55e-06	0.22051	C/G
RN/K	prv0001912606	5	5599667	2	13.0272	8.64e-06	0.23316	T/A
RN/K	prv0001913960	5	5697657	2	12.3651	1.73e-05	0.24985	T/A
RN/K	prv0001917207	5	5983995	2	11.1854	3.85e-05	0.1872	G/A
RN/K	prv0002606956	6	28822519	2	10.4288	6.9293e-05	0.17489	C/T
RN/K	prv0002606960	6	28822537	2	10.4288	6.9293e-05	0.17489	T/C
RN/K	prv0003273915	8	17641169	2	11.1595	3.8671e-05	0.19587	C/T
RN/K	prv0003674489	9	19500722	2	10.6942	5.7013e-05	0.18114	T/G
RN/K	prv0003674523	9	19507269	2	10.7437	5.4699e-05	0.18161	A/G
RN/K	prv0003674540	9	19512797	2	11.5222	2.8627e-05	0.19531	C/T
RN/K	prv0003674565	9	19515759	2	11.3531	3.4075e-05	0.19483	A/G
RN/K	prv0003674588	9	19518843	2	11.3775	3.2269e-05	0.19125	C/T
RN/K	prv0003674606	9	19519223	2	10.2029	8.3362e-05	0.16878	C/T
RN/K	prv0003674609	9	19519459	2	10.0951	9.1936e-05	0.16738	G/A
RN/K	prv0003674759	9	19543701	2	11.3988	3.119e-05	0.18975	C/A
RN/K	prv0003674814	9	19549022	2	10.0635	9.3853e-05	0.16649	T/C
RN/K	prv0003777686	10	3546909	2	11.1077	4.6731e-05	0.22396	G/A
RN/K	prv0004391903	11	23360595	1	16.5654	9.0232e-05	0.1466	C/T
RTRL	prv0000254695	1	18009870	2	10.2868	7.9717e-05	0.17665	C/T
RTRL	prv0000258199	1	18239719	2	10.2298	8.3086e-05	0.18317	G/A
RTRL	prv0000258205	1	18239976	2	14.6069	2.5298e-06	0.27704	G/A
RTRL	prv0000258207	1	18240019	2	10.1735	8.5472e-05	0.17106	C/T
RTRL	prv0000258240	1	18241060	2	10.8116	5.0543e-05	0.19157	C/T
RTRL	prv0000258241	1	18241070	2	10.8116	5.0543e-05	0.19157	G/A
RTRL	prv0000258247	1	18241153	2	10.0353	9.5554e-05	0.16861	G/A
RTRL	prv0000258252	1	18241205	2	10.1735	8.5472e-05	0.17106	G/T
RTRL	prv0000258256	1	18241257	2	10.8665	4.792e-05	0.18384	C/T
RTRL	prv0000258258	1	18241500	2	10.0353	9.5554e-05	0.16861	C/T
RTRL	prv0000258275	1	18242927	2	10.3702	7.5909e-05	0.19832	G/A
RTRL	prv0000258294	1	18243505	2	10.0908	9.0585e-05	0.16929	C/T
RTRL	prv0000258295	1	18243506	2	10.0353	9.5554e-05	0.16861	C/T
RTRL	prv0000258324	1	18243970	2	10.6971	5.5255e-05	0.17973	C/T
RTRL	prv0000258365	1	18244824	2	10.3255	7.5129e-05	0.17341	C/T
RTRL	prv0000258368	1	18244862	2	10.2275	8.1131e-05	0.17171	C/T
RTRL	prv0000258373	1	18245014	2	10.2275	8.1131e-05	0.17171	G/C
RTRL	prv0000258382	1	18245145	2	10.0764	9.2833e-05	0.1692	T/C
RTRL	prv0000258396	1	18245688	2	10.4911	6.5298e-05	0.17614	A/G
RTRL	prv0000258415	1	18246358	2	10.2275	8.1131e-05	0.17171	C/T
RTRL	prv0000258420	1	18246430	2	11.1597	4.3017e-05	0.26092	G/A
RTRL	prv0000258421	1	18246432	2	11.0158	4.8374e-05	0.25628	C/T
RTRL	prv0000258423	1	18246558	2	10.1646	9.0218e-05	0.18101	A/G
RTRL	prv0000258454	1	18247431	2	10.982	4.3177e-05	0.18546	G/T
RTRL	prv0000258460	1	18247723	2	10.9458	5.0737e-05	0.23101	T/C
RTRL	prv0000258478	1	18248322	2	10.6595	5.7432e-05	0.1849	G/A
RTRL	prv0000258489	1	18248857	2	10.2275	8.1131e-05	0.17171	C/A
RTRL	prv0000258495	1	18248955	2	10.2275	8.1131e-05	0.17171	C/G
RTRL	prv0000258505	1	18249226	2	10.2275	8.1131e-05	0.17171	G/A
RTRL	prv0000258509	1	18249307	2	10.2275	8.1131e-05	0.17171	G/A
RTRL	prv0000258515	1	18249433	2	10.2275	8.1131e-05	0.17171	G/A
RTRL	prv0000258533	1	18249647	2	10.2275	8.1131e-05	0.17171	C/T
RTRL	prv0000258534	1	18249667	2	10.2275	8.1131e-05	0.17171	C/T
RTRL	prv0000258535	1	18249684	2	10.2275	8.1131e-05	0.17171	C/T
RTRL	prv0000258545	1	18249931	2	10.8232	4.9694e-05	0.18181	C/T
RTRL	prv0000258547	1	18249976	2	10.3964	7.0746e-05	0.17455	A/C
RTRL	prv0000258550	1	18250002	2	10.2275	8.1131e-05	0.17171	C/T
RTRL	prv0000258555	1	18250025	2	10.2275	8.1131e-05	0.17171	G/A
RTRL	prv0000258558	1	18250048	2	10.2275	8.1131e-05	0.17171	G/A
RTRL	prv0000258595	1	18251723	2	10.2275	8.1131e-05	0.17171	T/A
RTRL	prv0000258597	1	18251763	2	10.0388	9.5267e-05	0.16855	G/A
RTRL	prv0000258610	1	18252276	2	11.0733	3.9993e-05	0.187	G/A
RTRL	prv0000258613	1	18252331	2	13.9786	4.2556e-06	0.28114	G/A
RTRL	prv0000258614	1	18252334	2	13.0828	8.7552e-06	0.26781	G/T
RTRL	prv0000258621	1	18252534	2	10.2275	8.1131e-05	0.17171	G/A
RTRL	prv0000258626	1	18252627	2	10.2275	8.1131e-05	0.17171	C/T
RTRL	prv0000258628	1	18252649	2	10.8717	4.771e-05	0.19233	G/A
RTRL	prv0000258630	1	18252773	2	10.2275	8.1131e-05	0.17171	G/A
RTRL	prv0000258656	1	18254117	2	10.2275	8.1131e-05	0.17171	G/A
RTRL	prv0000258659	1	18254158	2	10.2275	8.1131e-05	0.17171	C/T
RTRL	prv0000258679	1	18254854	1	23.4713	4.5377e-06	0.25611	G/A
RTRL	prv0000258685	1	18254933	2	12.2085	1.6279e-05	0.21111	G/A
RTRL	prv0000258695	1	18255144	2	10.4899	6.5365e-05	0.17614	C/T
RTRL	prv0000258741	1	18257604	2	10.2275	8.1131e-05	0.17171	G/A
RTRL	prv0000258745	1	18257811	2	10.8646	4.7655e-05	0.18277	G/A
RTRL	prv0000258752	1	18258037	2	10.7278	5.3845e-05	0.1819	G/A
RTRL	prv0000258766	1	18258273	2	10.2275	8.1131e-05	0.17171	T/A
RTRL	prv0000258771	1	18258498	2	10.7278	5.3845e-05	0.1819	T/C
RTRL	prv0000258772	1	18258499	2	12.5473	1.1993e-05	0.21974	T/A
RTRL	prv0000258773	1	18258528	2	10.4149	7.0581e-05	0.17891	G/A
RTRL	prv0000258776	1	18258638	2	10.2275	8.1131e-05	0.17171	C/T
RTRL	prv0000258778	1	18258655	2	10.2275	8.1131e-05	0.17171	C/A
RTRL	prv0000258779	1	18258678	2	10.2275	8.1131e-05	0.17171	G/A
RTRL	prv0000258781	1	18258697	2	10.2275	8.1131e-05	0.17171	C/T
RTRL	prv0000258788	1	18258860	2	10.2275	8.1131e-05	0.17171	T/C
RTRL	prv0000258791	1	18258945	2	10.2201	8.377e-05	0.17624	T/C
RTRL	prv0000258818	1	18260133	2	10.6519	5.6245e-05	0.17759	C/T
RTRL	prv0000258836	1	18261077	2	10.6519	5.6245e-05	0.17759	C/T
RTRL	prv0000258837	1	18261080	2	10.6519	5.6245e-05	0.17759	C/T
RTRL	prv0000258838	1	18261094	2	10.6519	5.6245e-05	0.17759	G/A
RTRL	prv0000258843	1	18261211	2	10.2783	7.9748e-05	0.1862	G/T
RTRL	prv0000258846	1	18261651	2	10.6519	5.6245e-05	0.17759	C/T
RTRL	prv0004620691	12	12549151	1	18.3062	3.8656e-05	0.15304	T/C
RTRL	prv0004620715	12	12550834	1	17.59	5.5672e-05	0.15571	C/T
RTRL	prv0004622006	12	12638658	1	18.5598	3.4866e-05	0.15577	T/C
RTRL	prv0004622034	12	12640145	1	17.3274	6.0088e-05	0.14455	G/A
RTRL	prv0004624440	12	12814894	1	16.6028	9.3055e-05	0.16806	G/A
RTRL	prv0004625845	12	12917764	1	17.3274	6.0088e-05	0.14455	C/A
RTRL	prv0004625848	12	12917864	1	17.3274	6.0088e-05	0.14455	T/C
RTRL	prv0004625850	12	12917897	1	17.3274	6.0088e-05	0.14455	C/T
RTRL	prv0004634655	12	13773607	1	18.1316	4.5318e-05	0.15773	A/T
RTRL	prv0004637500	12	14003322	1	17.4015	5.868e-05	0.1466	G/A
RTRL	prv0004637504	12	14003525	1	17.4049	5.8898e-05	0.1499	A/T
RTRL	prv0004637523	12	14004504	1	17.4015	5.868e-05	0.1466	T/C
RTRL	prv0004675446	12	16279897	2	10.9093	4.6568e-05	0.18877	C/T
RTRL	prv0004686405	12	17214689	1	20.0226	1.8744e-05	0.18527	G/T
RTRSA	prv0000257646	1	18217393	1	18.4091	3.8719e-05	0.15605	C/T
RTRSA	prv0000257646	1	18217393	1	18.4091	3.8719e-05	0.15605	C/T
RTRSA	prv0002966567	7	25301781	1	16.8045	7.8739e-05	0.14978	C/A
RTRSA	prv0002966590	7	25306237	1	16.8045	7.8739e-05	0.14978	T/C
RTRSA	prv0002966598	7	25306435	1	16.7258	8.2058e-05	0.14945	G/A
RTRSA	prv0002966601	7	25306538	1	16.8045	7.8739e-05	0.14978	T/C
RTRSA	prv0002966602	7	25306539	1	16.8045	7.8739e-05	0.14978	C/T
RTRSA	prv0002966642	7	25309844	1	16.8045	7.8739e-05	0.14978	C/G
RTRSA	prv0002966646	7	25310375	1	16.8667	7.6938e-05	0.15033	G/T
RTRSA	prv0002966711	7	25317157	1	16.8045	7.8739e-05	0.14978	G/C
RTRSA	prv0002966717	7	25317343	1	20.5879	1.4957e-05	0.19494	A/G
RTRSA	prv0002966718	7	25317352	1	16.8045	7.8739e-05	0.14978	A/G
RTRSA	prv0002966725	7	25317701	1	19.9309	2.0113e-05	0.18962	T/C
RTRSA	prv0002966730	7	25317833	1	18.8942	3.4663e-05	0.19175	T/C
RTRSA	prv0002966733	7	25317875	1	19.4076	2.7231e-05	0.18973	T/C
RTRSA	prv0002966736	7	25317915	1	19.9602	1.9704e-05	0.18861	C/T
RTRSA	prv0002966774	7	25320102	1	18.4629	3.7318e-05	0.16159	C/T
RTRSA	prv0002966829	7	25323468	1	19.8691	2.083e-05	0.18816	C/T
RTRSA	prv0002966830	7	25323530	1	20.0632	1.8977e-05	0.18959	C/T
RTRSA	prv0002966831	7	25323566	1	16.8667	7.6938e-05	0.15033	A/C
RTRSA	prv0002966839	7	25323726	1	19.7432	2.3122e-05	0.18897	T/C
RTRSA	prv0002966840	7	25323779	1	19.7699	2.3054e-05	0.18905	G/A
RTRSA	prv0002966848	7	25324062	1	19.8671	2.0848e-05	0.18828	A/G
RTRSA	prv0002966852	7	25324183	1	20.5069	1.5883e-05	0.19496	A/G
RTRSA	prv0002966854	7	25324193	1	16.7332	8.2218e-05	0.14949	C/T
RTRSA	prv0002966866	7	25324668	2	10.8554	5.2729e-05	0.20635	G/C
RTRSA	prv0002966873	7	25324837	2	10.8131	5.7633e-05	0.21003	A/C
RTRSA	prv0002966893	7	25325744	1	16.8667	7.6938e-05	0.15033	T/C
RTRSA	prv0002966894	7	25325747	1	16.8667	7.6938e-05	0.15033	C/T
RTRSA	prv0002966895	7	25325748	1	16.8667	7.6938e-05	0.15033	G/A
RTRSA	prv0002966899	7	25325776	2	10.4945	7.1104e-05	0.19993	T/C
RTRSA	prv0002966907	7	25325947	2	11.6055	2.9051e-05	0.23097	A/T
RTRSA	prv0002966910	7	25325993	1	16.8543	7.7793e-05	0.15057	G/A
RTRSA	prv0002966911	7	25326029	1	16.8667	7.6938e-05	0.15033	C/A
RTRSA	prv0002966914	7	25326056	1	16.8667	7.6938e-05	0.15033	G/C
RTRSA	prv0002966921	7	25326209	2	10.8236	5.196e-05	0.19284	G/T
RTRSA	prv0002966940	7	25328499	2	10.4817	6.8129e-05	0.18634	T/C
RTRSA	prv0002966951	7	25331499	1	17.8407	4.9118e-05	0.1558	T/C
RTRSA	prv0002966953	7	25331565	1	17.8395	4.9728e-05	0.15613	G/T
RTRSA	prv0002966965	7	25331872	1	17.8407	4.9118e-05	0.1558	A/G
RTRSA	prv0002966974	7	25332398	1	17.8256	4.9745e-05	0.15565	G/A
RTRSA	prv0002966978	7	25332626	1	17.6312	5.4642e-05	0.1543	G/A
RTRSA	prv0002966979	7	25332667	1	17.6475	5.3925e-05	0.15446	G/A
RTRSA	prv0002966983	7	25332764	1	17.8407	4.9118e-05	0.1558	A/G
RTRSA	prv0002967033	7	25340157	1	18.9244	3.0745e-05	0.16641	C/T
RTRSA	prv0002967035	7	25340233	1	19.0104	3.0656e-05	0.16853	G/A
RTRSA	prv0002967040	7	25340274	1	19.0567	3.049e-05	0.17031	G/A
RTRSA	prv0002967043	7	25340323	1	18.3565	4.099e-05	0.16733	G/A
RTRSA	prv0002967044	7	25340338	1	18.8902	3.2571e-05	0.17868	A/G
RTRSA	prv0002967047	7	25340400	1	18.9244	3.0745e-05	0.16641	G/A
RTRSA	prv0002967050	7	25340459	1	18.5898	3.5943e-05	0.16445	G/A
RTRSA	prv0002967056	7	25340624	1	18.954	3.1203e-05	0.16776	G/A
RTRSA	prv0002967057	7	25340631	1	18.9244	3.0745e-05	0.16641	G/T
RTRSA	prv0002967061	7	25341935	1	18.194	4.212e-05	0.15963	C/T
RTRSA	prv0002967064	7	25342014	1	18.9244	3.0745e-05	0.16641	C/T
RTRSA	prv0002967065	7	25342083	1	18.5498	3.6118e-05	0.16294	T/A
RTRSA	prv0002967066	7	25342540	1	18.194	4.212e-05	0.15963	A/G
RTRSA	prv0002967067	7	25342883	1	18.1098	4.3489e-05	0.15888	A/G
RTRSA	prv0002967073	7	25344174	1	18.9244	3.0745e-05	0.16641	G/T
RTRSA	prv0002967078	7	25344210	1	18.9244	3.0745e-05	0.16641	A/G
RTRSA	prv0002967090	7	25344933	1	19.1643	2.7627e-05	0.16873	C/A
RTRSA	prv0002967093	7	25344987	1	18.1098	4.3489e-05	0.15888	G/A
RTRSA	prv0002967099	7	25345343	1	18.8383	3.1739e-05	0.16565	A/G
RTRSA	prv0002967101	7	25345382	1	18.8383	3.1739e-05	0.16565	A/G
RTRSA	prv0002967102	7	25345531	1	19.1643	2.7627e-05	0.16873	G/T
RTRSA	prv0002967106	7	25345961	1	18.8383	3.1739e-05	0.16565	C/T
RTRSA	prv0002967109	7	25346024	1	18.8828	3.1321e-05	0.16633	C/T
RTRSA	prv0002967110	7	25346123	1	18.8383	3.1739e-05	0.16565	A/G
RTRSA	prv0002967111	7	25346136	1	18.8383	3.1739e-05	0.16565	G/T
RTRSA	prv0002967116	7	25346930	1	18.1098	4.3489e-05	0.15888	A/G
RTRSA	prv0002967118	7	25347191	1	18.8383	3.1739e-05	0.16565	G/A
RTRSA	prv0002967119	7	25347204	1	17.9447	4.7137e-05	0.16448	G/A
RTRSA	prv0002967128	7	25347401	1	18.3381	4.023e-05	0.1627	A/G
RTRSA	prv0002967134	7	25347797	1	18.1098	4.3489e-05	0.15888	G/A
RTRSA	prv0002967140	7	25349533	1	18.1241	4.3468e-05	0.15938	T/G
RTRSA	prv0002967145	7	25350827	1	18.1241	4.3468e-05	0.15938	C/T
RTRSA	prv0002967152	7	25352161	1	18.4445	3.7866e-05	0.1624	G/T
RTRSA	prv0002967153	7	25352388	1	18.1241	4.3468e-05	0.15938	G/A
RTRSA	prv0002967154	7	25352427	1	18.1339	4.3543e-05	0.15957	G/T
RTRSA	prv0002967157	7	25352527	1	18.1241	4.3468e-05	0.15938	T/G
RTRSA	prv0002967159	7	25352551	1	17.9901	4.7336e-05	0.16209	T/C
RTRSA	prv0002967160	7	25352561	1	17.9901	4.7336e-05	0.16209	T/C
RTRSA	prv0002967161	7	25352596	1	18.062	4.4976e-05	0.15919	T/C
RTRSA	prv0002967163	7	25352813	1	18.2117	4.2043e-05	0.16015	T/G
RTRSA	prv0002967164	7	25353251	1	17.733	5.2815e-05	0.15763	C/T
RTRSA	prv0002967167	7	25353417	1	18.1241	4.3468e-05	0.15938	A/T
RTRSA	prv0002967168	7	25353439	1	18.1241	4.3468e-05	0.15938	T/A
RTRSA	prv0002967199	7	25354946	1	18.1241	4.3468e-05	0.15938	T/G
RTRSA	prv0002967209	7	25355099	1	18.1241	4.3468e-05	0.15938	A/G
RTRSA	prv0002967210	7	25355139	1	17.5983	5.5791e-05	0.15624	G/T
RTRSA	prv0002967228	7	25356642	1	18.1098	4.3489e-05	0.15888	G/A
RTRSA	prv0002967229	7	25356644	1	18.1098	4.3489e-05	0.15888	C/T
RTRSA	prv0002967230	7	25356682	1	18.2117	4.2043e-05	0.16015	G/A
RTRSA	prv0002967233	7	25356838	1	18.1241	4.3468e-05	0.15938	G/T
RTRSA	prv0002967234	7	25356859	1	18.1098	4.3489e-05	0.15888	G/A
RTRSA	prv0002967235	7	25356912	1	18.1098	4.3489e-05	0.15888	T/C
RTRSA	prv0002967238	7	25357004	1	18.1241	4.3468e-05	0.15938	C/T
RTRSA	prv0002967239	7	25357048	1	18.1098	4.3489e-05	0.15888	T/G
RTRSA	prv0002967243	7	25357301	1	18.1098	4.3489e-05	0.15888	C/T
RTRSA	prv0002967245	7	25357398	1	18.1098	4.3489e-05	0.15888	G/C
RTRSA	prv0002967246	7	25357478	1	18.1098	4.3489e-05	0.15888	A/G
RTRSA	prv0002967258	7	25358142	1	18.1098	4.3489e-05	0.15888	C/T
RTRSA	prv0002967259	7	25358487	1	18.1241	4.3468e-05	0.15938	C/T
RTRSA	prv0002967260	7	25359137	1	17.6184	5.4958e-05	0.15585	T/G
RTRSA	prv0002967263	7	25360033	1	18.1241	4.3468e-05	0.15938	C/T
RTRSA	prv0002967264	7	25360188	1	18.0295	4.5923e-05	0.15886	G/T
RTRSA	prv0002967265	7	25360623	1	18.1241	4.3468e-05	0.15938	G/T
RTRSA	prv0002967269	7	25361026	1	18.1098	4.3489e-05	0.15888	A/G
RTRSA	prv0002967275	7	25362182	1	18.1241	4.3468e-05	0.15938	A/T
RTRSA	prv0002967279	7	25362814	1	18.1138	4.3938e-05	0.1593	A/G
RTRSA	prv0002967280	7	25362926	1	18.1241	4.3468e-05	0.15938	G/A
RTRSA	prv0002967285	7	25363147	1	18.1241	4.3468e-05	0.15938	T/A
RTRSA	prv0002967297	7	25364798	1	18.4445	3.7866e-05	0.1624	C/T
RTRSA	prv0002967299	7	25364835	1	18.1241	4.3468e-05	0.15938	C/T
RTRSA	prv0002967302	7	25364903	2	10.923	4.7835e-05	0.20194	T/C
RTRSA	prv0002967311	7	25365564	1	18.1241	4.3468e-05	0.15938	C/T
RTRSA	prv0002967317	7	25365802	1	18.2117	4.2043e-05	0.16015	C/G
RTRSA	prv0002967318	7	25365918	1	18.1241	4.3468e-05	0.15938	A/T
RTRSA	prv0002967329	7	25366999	1	17.9054	4.7425e-05	0.15668	C/T
RTRSA	prv0002967333	7	25367067	1	17.4148	6.0276e-05	0.15645	G/A
RTRSA	prv0002967341	7	25367582	1	17.9081	4.7642e-05	0.15707	G/A
RTRSA	prv0002967347	7	25367725	1	17.4477	5.8711e-05	0.15325	A/G
RTRSA	prv0002967349	7	25367728	1	17.9081	4.7642e-05	0.15707	A/T
RTRSA	prv0002967352	7	25367857	1	17.9054	4.7425e-05	0.15668	T/G
RTRSA	prv0002967368	7	25368961	1	18.7362	3.6235e-05	0.17593	G/A
RTRSA	prv0002967373	7	25369135	1	18.1028	4.4432e-05	0.16086	C/T
RTRSA	prv0002967375	7	25369380	1	17.8718	4.8152e-05	0.1567	C/T
RTRSA	prv0002967394	7	25373636	1	16.9107	7.2766e-05	0.13877	C/T
RTRSA	prv0002967395	7	25374504	1	19.2459	2.529e-05	0.15803	A/G
RTRSA	prv0002967398	7	25375330	1	19.1779	2.6399e-05	0.16411	C/T
RTRSA	prv0002967410	7	25376410	1	19.2459	2.529e-05	0.15803	C/T
RTRSA	prv0002967411	7	25376450	1	19.2459	2.529e-05	0.15803	C/A
RTRSA	prv0002967421	7	25376719	1	18.5929	3.4555e-05	0.15624	T/C
RTRSA	prv0002967431	7	25378844	1	19.2459	2.529e-05	0.15803	A/C
RTRSA	prv0002967436	7	25379876	1	19.4431	2.4069e-05	0.16532	T/C
RTRSA	prv0002967442	7	25380957	1	19.2459	2.529e-05	0.15803	C/T
RTRSA	prv0002967448	7	25381329	1	18.5931	3.4345e-05	0.15505	T/C
RTRSA	prv0002967449	7	25381393	1	18.5883	3.402e-05	0.15392	A/G
RTRSA	prv0002967452	7	25382181	1	19.5222	2.2339e-05	0.16015	A/G
RTRSA	prv0002967454	7	25383037	1	19.1935	2.5737e-05	0.15728	A/G
RTRSA	prv0002967460	7	25388550	1	18.3853	3.7507e-05	0.15316	A/T
RTRSA	prv0002967462	7	25389026	1	18.3853	3.7507e-05	0.15316	C/T
RTRSA	7rs25394989	7	25394989	2	10.1505	8.8274e-05	0.17106	A/G
RTRSA	7rs25394994	7	25394994	2	10.1505	8.8274e-05	0.17106	C/A
RTRSA	prv0002967476	7	25398275	1	18.539	3.4787e-05	0.15342	G/A
RTRSA	prv0002967478	7	25398613	1	18.2602	3.9922e-05	0.15414	T/G
RTRSA	prv0002967479	7	25398645	1	18.1988	4.0815e-05	0.15263	A/G
RTRSA	prv0002967480	7	25398720	1	18.4598	3.5853e-05	0.15276	T/C
RTRSA	prv0002967482	7	25398776	1	18.4598	3.5853e-05	0.15276	G/T
RTRSA	prv0002967483	7	25398796	1	19.3878	2.3583e-05	0.16044	A/G
RTRSA	prv0002967485	7	25398811	1	18.2674	3.9344e-05	0.15211	T/C
RTRSA	prv0002967486	7	25398822	1	18.2674	3.9344e-05	0.15211	A/G
RTRSA	prv0002967489	7	25398912	2	10.9262	4.4928e-05	0.18375	G/T
RTRSA	prv0002967490	7	25398955	1	18.4598	3.5853e-05	0.15276	T/A
RTRSA	prv0002967499	7	25400190	1	18.222	4.0388e-05	0.15208	T/C
RTRSA	prv0002967504	7	25400883	1	20.1488	1.711e-05	0.16787	C/T
RTRSA	prv0002967510	7	25400952	1	18.4148	3.6799e-05	0.15273	G/A
RTRSA	prv0002967512	7	25400990	1	18.5305	3.5329e-05	0.15483	T/C
RTRSA	prv0002967513	7	25401029	1	18.6714	3.3153e-05	0.15565	A/C
RTRSA	prv0002967514	7	25401037	1	18.4598	3.5853e-05	0.15276	T/C
RTRSA	prv0002967515	7	25401039	1	18.4598	3.5853e-05	0.15276	A/G
RTRSA	prv0002967516	7	25401051	1	18.4598	3.5853e-05	0.15276	C/G
RTRSA	prv0002967525	7	25401572	1	18.4598	3.5853e-05	0.15276	A/C
RTRSA	prv0002967527	7	25402555	1	18.4815	3.6778e-05	0.15752	C/T
RTRSA	prv0002967528	7	25402600	1	17.8726	4.7597e-05	0.15145	C/A
RTRSA	prv0002967529	7	25402652	1	18.86	3.0453e-05	0.1665	A/G
RTRSA	prv0002967530	7	25402986	1	17.5416	5.4753e-05	0.14692	T/C
RTRSA	prv0002967533	7	25403593	1	17.9741	4.5199e-05	0.15062	T/A
RTRSA	prv0002967543	7	25403944	1	18.4598	3.5853e-05	0.15276	A/G
RTRSA	prv0002967546	7	25404032	1	17.8785	4.8007e-05	0.15189	T/C
RTRSA	prv0002967551	7	25404548	1	18.1758	4.1014e-05	0.15132	A/G
RTRSA	prv0002967584	7	25406543	1	18.1758	4.1014e-05	0.15132	T/C
RTRSA	prv0002967588	7	25406623	1	19.1697	2.6171e-05	0.15864	G/A
RTRSA	prv0002967598	7	25406901	1	17.9182	4.6363e-05	0.14939	A/G
RTRSA	prv0002967599	7	25406904	1	17.5984	5.3923e-05	0.1477	A/C
RTRSA	prv0002967610	7	25407104	1	18.4471	3.6265e-05	0.15268	G/A
RTRSA	prv0002967631	7	25407539	1	19.3158	2.4815e-05	0.16003	A/G
RTRSA	prv0002967636	7	25407808	1	18.2214	4.0173e-05	0.15271	T/C
RTRSA	prv0002967640	7	25407825	1	18.6517	3.3449e-05	0.1563	T/C
RTRSA	prv0002967642	7	25407888	1	18.864	3.0215e-05	0.15706	T/C
RTRSA	prv0002967644	7	25408054	1	18.864	3.0215e-05	0.15706	G/C
RTRSA	prv0002967657	7	25411117	1	18.4598	3.5853e-05	0.15276	G/A
RTRSA	prv0002967658	7	25411129	1	18.4598	3.5853e-05	0.15276	A/G
RTRSA	prv0002967659	7	25411145	1	18.1758	4.1014e-05	0.15132	A/G
RTRSA	prv0002967672	7	25412249	1	18.2674	3.9344e-05	0.15211	A/G
RTRSA	prv0002967675	7	25412955	1	18.553	3.4567e-05	0.15406	C/T
RTRSA	prv0002967687	7	25415387	1	17.5699	5.4925e-05	0.14989	G/C
RTRSA	prv0002967689	7	25415792	1	17.8157	5.0571e-05	0.15937	G/A
RTRSA	prv0002967702	7	25416767	1	17.7376	5.0889e-05	0.14911	T/C
RTRSA	prv0002967722	7	25422549	1	18.2416	4.0031e-05	0.15187	T/C
RTRSA	prv0002967723	7	25422611	1	18.539	3.4787e-05	0.15342	A/G
RTRSA	prv0002967731	7	25422707	1	18.1758	4.1014e-05	0.15132	A/G
RTRSA	prv0002967743	7	25423498	1	18.4598	3.5853e-05	0.15276	T/G
RTRSA	prv0002967749	7	25424080	1	18.3075	4.027e-05	0.16426	A/G
RTRSA	prv0002967750	7	25424127	1	17.9741	4.5199e-05	0.15062	T/C
RTRSA	prv0002967767	7	25425255	1	18.1758	4.1014e-05	0.15132	T/C
RTRSA	prv0002967770	7	25425391	1	17.9229	4.6521e-05	0.15057	T/C
RTRSA	prv0002967779	7	25425864	1	18.1758	4.1014e-05	0.15132	T/C
RTRSA	prv0002967790	7	25426180	1	18.025	4.4166e-05	0.15048	T/C
RTRSA	7rs25426936	7	25426936	2	10.3285	7.3534e-05	0.16917	T/C
RTRSA	prv0002967839	7	25429921	1	18.2993	3.8997e-05	0.15408	G/T
RTRSA	prv0002967848	7	25433256	1	18.456	3.6119e-05	0.15275	T/A
RTRSA	prv0002967879	7	25440223	1	19.1535	2.6205e-05	0.15686	A/G
RTRSA	prv0002967884	7	25440284	1	18.2416	4.0031e-05	0.15187	G/A
RTRSA	prv0002967894	7	25442090	1	19.1625	2.6417e-05	0.15802	T/A
RTRSA	prv0002967897	7	25442231	1	19.1954	2.587e-05	0.15795	G/C
RTRSA	prv0002967899	7	25442418	1	19.1954	2.587e-05	0.15795	C/T
RTRSA	prv0002967901	7	25442942	1	18.46	3.6054e-05	0.15279	A/C
RTRSA	prv0002967903	7	25443083	1	19.1954	2.587e-05	0.15795	C/A
RTRSA	prv0002967904	7	25443089	2	11.5922	2.5925e-05	0.19274	C/T
RTRSA	prv0002967906	7	25443170	1	18.4598	3.5853e-05	0.15276	G/A
RTRSA	prv0002967912	7	25443609	1	19.0634	2.7131e-05	0.15612	A/T
RTRSA	prv0002967934	7	25445236	1	18.4848	3.6281e-05	0.15406	T/A
RTRSA	prv0002967940	7	25445504	1	18.5638	3.4803e-05	0.1547	G/A
RTRSA	prv0002967941	7	25445507	1	19.3832	2.3632e-05	0.15891	A/G
RTRSA	prv0002967947	7	25446155	2	10.7784	5.1971e-05	0.19189	A/T
RTRSA	prv0002967948	7	25446156	1	18.1538	4.1893e-05	0.15917	A/C
RTRSA	prv0002967949	7	25446232	1	18.1369	4.2458e-05	0.15166	A/G
RTRSA	prv0002967952	7	25446275	1	19.1182	2.6785e-05	0.16275	A/G
RTRSA	prv0002967953	7	25446321	1	19.1954	2.587e-05	0.15795	G/A
RTRSA	prv0002967956	7	25446379	1	19.0634	2.7131e-05	0.15612	G/T
RTRSA	prv0002967957	7	25446386	1	19.0634	2.7131e-05	0.15612	A/G
RTRSA	prv0002967958	7	25446391	1	18.3758	3.811e-05	0.15352	T/C
RTRSA	prv0002967959	7	25446442	1	18.524	3.5023e-05	0.1553	G/A
RTRSA	prv0002967962	7	25447248	1	18.315	3.8943e-05	0.15319	T/C
RTRSA	prv0002967964	7	25447432	1	19.0634	2.7131e-05	0.15612	T/C
RTRSA	prv0002967966	7	25447463	1	19.0634	2.7131e-05	0.15612	A/G
RTRSA	prv0002967970	7	25447545	1	19.0634	2.7131e-05	0.15612	C/T
RTRSA	prv0002967971	7	25447557	1	19.1413	2.667e-05	0.1662	C/T
RTRSA	prv0002967972	7	25447574	1	18.1758	4.1014e-05	0.15132	T/C
RTRSA	prv0002967973	7	25447584	1	18.539	3.4787e-05	0.15342	C/T
RTRSA	prv0002967974	7	25447592	1	18.539	3.4787e-05	0.15342	A/G
RTRSA	prv0002967975	7	25447603	1	18.4598	3.5853e-05	0.15276	G/A
RTRSA	prv0002967976	7	25447682	1	17.604	5.778e-05	0.15936	C/A
RTRSA	prv0002967978	7	25447752	1	19.3262	2.5187e-05	0.15881	T/C
RTRSA	prv0002967979	7	25447785	1	17.8056	4.962e-05	0.15089	C/T
RTRSA	prv0002967982	7	25447824	2	11.5769	2.5655e-05	0.18962	C/T
RTRSA	prv0002967983	7	25447892	1	19.0518	2.7765e-05	0.1571	G/A
RTRSA	prv0002967984	7	25448043	1	17.9485	4.6779e-05	0.15314	T/G
RTRSA	prv0002967985	7	25448054	2	10.2356	8.3237e-05	0.17843	A/C
RTRSA	prv0002967993	7	25448492	1	19.1954	2.587e-05	0.15795	C/T
RTRSA	prv0002967995	7	25456339	1	18.1758	4.1014e-05	0.15132	A/G
RTRSA	prv0002967996	7	25456343	1	18.4598	3.5853e-05	0.15276	T/C
RTRSA	prv0002967997	7	25456363	1	18.4598	3.5853e-05	0.15276	C/T
RTRSA	prv0002968002	7	25456971	1	19.0634	2.7131e-05	0.15612	G/A
RTRSA	prv0002968003	7	25456975	1	19.0634	2.7131e-05	0.15612	G/A
RTRSA	prv0002968009	7	25457714	1	17.8726	4.7597e-05	0.15145	G/A
RTRSA	prv0002968014	7	25458703	1	18.4598	3.5853e-05	0.15276	C/T
RTRSA	prv0002968015	7	25458705	1	18.4598	3.5853e-05	0.15276	C/T
RTRSA	prv0002968018	7	25458871	1	19.1954	2.587e-05	0.15795	G/A
RTRSA	prv0002968020	7	25458965	1	18.4598	3.5853e-05	0.15276	A/G
RTRSA	prv0002968021	7	25459074	1	17.5942	5.432e-05	0.14994	G/A
RTRSA	prv0002968023	7	25460121	1	18.1317	4.3586e-05	0.17014	C/T
RTRSA	prv0002968027	7	25463191	1	19.0634	2.7131e-05	0.15612	C/T
RTRSA	prv0002968028	7	25463192	1	19.0521	2.743e-05	0.15628	G/A
RTRSA	prv0002968029	7	25463216	1	19.0634	2.7131e-05	0.15612	A/G
RTRSA	prv0002968033	7	25463336	1	19.0634	2.7131e-05	0.15612	C/T
RTRSA	prv0002968034	7	25463337	1	19.0634	2.7131e-05	0.15612	G/C
RTRSA	prv0002968035	7	25463478	1	19.1535	2.6205e-05	0.15686	G/A
RTRSA	prv0002968036	7	25463743	1	19.0634	2.7131e-05	0.15612	C/T
RTRSA	prv0002968037	7	25463774	1	19.066	2.7422e-05	0.15903	G/A
RTRSA	prv0002968039	7	25464654	1	19.2344	2.6966e-05	0.16584	C/T
RTRSA	prv0002968040	7	25464781	1	19.1954	2.587e-05	0.15795	G/A
RTRSA	prv0002968041	7	25465558	1	19.1954	2.587e-05	0.15795	G/A
RTRSA	prv0002968043	7	25468054	1	17.3971	5.9423e-05	0.14886	G/T
RTRSA	prv0002968045	7	25468158	1	19.1954	2.587e-05	0.15795	A/G
RTRSA	prv0002968062	7	25469187	1	19.1954	2.587e-05	0.15795	T/G
RTRSA	prv0002968071	7	25469732	1	18.539	3.4787e-05	0.15342	T/C
RTRSA	prv0002968074	7	25470357	1	18.2416	4.0031e-05	0.15187	T/C
RTRSA	prv0002968078	7	25470550	1	18.539	3.4787e-05	0.15342	A/G
RTRSA	prv0002968082	7	25470634	1	18.6947	3.2806e-05	0.15542	A/G
RTRSA	prv0002968087	7	25471194	1	18.2416	4.0031e-05	0.15187	A/G
RTRSA	prv0002968088	7	25471208	1	19.0634	2.7131e-05	0.15612	T/C
RTRSA	prv0002968089	7	25471216	1	18.2416	4.0031e-05	0.15187	C/T
RTRSA	prv0002968094	7	25471925	1	19.1954	2.587e-05	0.15795	T/G
RTRSA	prv0002968097	7	25472163	1	18.9619	2.9835e-05	0.16895	C/T
RTRSA	prv0002968099	7	25472235	1	18.5639	3.5009e-05	0.15635	G/T
RTRSA	prv0002968101	7	25472409	1	18.439	3.7039e-05	0.15393	C/T
RTRSA	prv0002968102	7	25472425	1	18.3422	3.8924e-05	0.15378	T/C
RTRSA	prv0002968106	7	25473259	1	19.1954	2.587e-05	0.15795	G/A
RTRSA	prv0002968115	7	25474693	1	19.1954	2.587e-05	0.15795	C/A
RTRSA	prv0002968116	7	25474741	1	19.142	2.6997e-05	0.15862	T/C
RTRSA	prv0002968118	7	25475279	2	11.9997	1.8807e-05	0.20876	C/T
RTRSA	prv0002968124	7	25475691	1	19.0634	2.7131e-05	0.15612	A/G
RTRSA	prv0002968126	7	25475991	1	19.0496	2.7461e-05	0.156	G/A
RTRSA	prv0002968131	7	25476623	2	10.381	7.313e-05	0.17928	C/A
RTRSA	prv0002968134	7	25476646	2	10.9853	4.4024e-05	0.18828	G/T
RTRSA	prv0002968139	7	25477017	2	11.3047	3.2951e-05	0.18904	C/T
RTRSA	prv0002968142	7	25477039	1	19.0634	2.7131e-05	0.15612	T/C
RTRSA	prv0002968143	7	25477050	1	19.1166	2.7842e-05	0.15839	G/A
RTRSA	prv0002968144	7	25477072	1	18.2304	4.0463e-05	0.15178	G/A
RTRSA	prv0002968148	7	25477118	1	20.0093	1.9904e-05	0.18514	C/A
RTRSA	prv0002968150	7	25477152	2	10.2138	8.3127e-05	0.17894	T/C
RTRSA	prv0002968162	7	25478721	1	19.0277	2.824e-05	0.15684	A/G
RTRSA	prv0002968163	7	25478759	1	19.0634	2.7131e-05	0.15612	C/G
RTRSA	prv0002968164	7	25478996	1	18.4598	3.5853e-05	0.15276	A/G
RTRSA	prv0002968168	7	25479481	1	18.1758	4.1014e-05	0.15132	A/G
RTRSA	prv0002968174	7	25480220	1	19.0634	2.7131e-05	0.15612	G/A
RTRSA	prv0002968175	7	25480255	1	19.0634	2.7131e-05	0.15612	G/A
RTRSA	prv0002968176	7	25480281	1	19.0386	2.7598e-05	0.1564	T/C
RTRSA	prv0002968177	7	25480286	1	19.0386	2.7598e-05	0.1564	T/C
RTRSA	prv0002968178	7	25480305	1	19.0386	2.7598e-05	0.1564	C/T
RTRSA	prv0002968179	7	25480306	1	19.0386	2.7598e-05	0.1564	A/G
RTRSA	prv0002968180	7	25480352	1	19.0634	2.7131e-05	0.15612	T/C
RTRSA	prv0002968181	7	25480428	1	18.4598	3.5853e-05	0.15276	G/A
RTRSA	prv0002968184	7	25480723	1	18.5024	3.5571e-05	0.15365	A/G
RTRSA	prv0002968185	7	25480783	1	18.4598	3.5853e-05	0.15276	T/C
RTRSA	prv0002968186	7	25480803	1	18.4598	3.5853e-05	0.15276	C/T
RTRSA	prv0002968188	7	25480957	1	18.925	2.9049e-05	0.15531	T/C
RTRSA	prv0002968189	7	25480958	1	19.0634	2.7131e-05	0.15612	G/A
RTRSA	prv0002968191	7	25480993	1	19.0521	2.743e-05	0.15628	T/C
RTRSA	prv0002968197	7	25481435	1	19.0521	2.743e-05	0.15628	T/C
RTRSA	prv0002968198	7	25481649	1	19.0634	2.7131e-05	0.15612	T/C
RTRSA	prv0002968200	7	25481927	1	18.1799	4.0714e-05	0.15059	G/A
RTRSA	prv0002968203	7	25482121	1	19.0634	2.7131e-05	0.15612	G/A
RTRSA	prv0002968207	7	25482429	1	19.0634	2.7131e-05	0.15612	G/A
RTRSA	prv0002968221	7	25485215	1	20.2937	1.5722e-05	0.16698	C/T
RTRSA	prv0002968223	7	25485506	1	19.6518	2.1079e-05	0.16337	T/C
RTRSA	prv0002968230	7	25488465	1	20.1099	1.7292e-05	0.16868	C/G
RTRSA	7rs25490770	7	25490770	2	10.7931	5.0967e-05	0.17902	C/T
RTRSA	prv0002968236	7	25491752	1	19.8951	1.9417e-05	0.16738	C/G
RTRSA	prv0002968241	7	25495127	1	19.255	2.5664e-05	0.1631	T/G
RTRSA	prv0002968256	7	25498713	1	19.957	1.876e-05	0.16805	C/T
RTRSA	prv0002968257	7	25498758	1	19.2673	2.5688e-05	0.16324	T/C
RTRSA	prv0002968262	7	25499010	1	19.2636	2.5403e-05	0.16314	A/G
RTRSA	prv0002968264	7	25499117	1	19.1981	2.616e-05	0.16308	T/C
RTRSA	prv0002968270	7	25499785	1	20.1505	1.6869e-05	0.16784	G/A
RTRSA	prv0002968271	7	25499793	1	19.2636	2.5403e-05	0.16314	T/C
RTRSA	prv0002968273	7	25499861	1	19.6618	2.112e-05	0.16439	T/A
RTRSA	prv0002968274	7	25499922	1	19.2636	2.5403e-05	0.16314	T/C
RTRSA	prv0002968276	7	25499932	1	20.1505	1.6869e-05	0.16784	T/C
RTRSA	prv0002968280	7	25500300	1	20.0374	1.7859e-05	0.16791	T/C
RTRSA	prv0002968281	7	25500341	1	20.0374	1.7859e-05	0.16791	G/T
RTRSA	prv0002968282	7	25500381	1	20.1505	1.6869e-05	0.16784	A/T
RTRSA	prv0002968283	7	25500398	1	20.3749	1.5475e-05	0.17102	A/G
RTRSA	prv0002968287	7	25500626	1	20.1505	1.6869e-05	0.16784	T/C
RTRSA	prv0002968291	7	25500717	1	20.3345	1.5647e-05	0.1703	C/T
RTRSA	prv0002968292	7	25500899	1	19.8044	2.008e-05	0.16692	T/C
RTRSA	prv0002968295	7	25501041	1	20.1505	1.6869e-05	0.16784	T/C
RTRSA	prv0002968296	7	25501099	1	20.9613	1.2209e-05	0.1767	T/C
RTRSA	prv0002968297	7	25501112	1	20.3345	1.5647e-05	0.1703	C/T
RTRSA	prv0002968299	7	25501121	1	20.3345	1.5647e-05	0.1703	T/C
RTRSA	prv0002968300	7	25501283	1	20.1505	1.6869e-05	0.16784	G/A
RTRSA	prv0002968302	7	25501348	1	19.0447	2.8025e-05	0.16289	G/T
RTRSA	prv0002968303	7	25501349	1	20.1099	1.7292e-05	0.16868	C/T
RTRSA	prv0002968307	7	25502048	1	18.2416	4.1226e-05	0.16026	C/T
RTRSA	prv0002968308	7	25502051	1	18.886	3.0474e-05	0.16109	G/A
RTRSA	prv0002968318	7	25505221	1	20.0932	1.7421e-05	0.16774	T/C
RTRSA	prv0002968319	7	25505243	1	20.2634	1.615e-05	0.16933	G/A
RTRSA	prv0002968325	7	25506001	1	19.6968	2.1066e-05	0.16666	T/C
RTRSA	prv0002968326	7	25506002	1	19.7101	2.0803e-05	0.16584	A/G
RTRSA	prv0002968329	7	25506053	1	19.2636	2.5403e-05	0.16314	T/C
RTRSA	prv0002968330	7	25506072	2	11.7962	2.1883e-05	0.19858	T/C
RTRSA	prv0002968334	7	25506740	1	19.6265	2.1882e-05	0.16867	G/T
RTRSA	prv0002968335	7	25506771	1	19.611	2.1744e-05	0.16514	G/T
RTRSA	prv0002968337	7	25506922	1	19.2636	2.5403e-05	0.16314	A/G
RTRSA	prv0002968338	7	25506943	1	20.1505	1.6869e-05	0.16784	A/G
RTRSA	prv0002968339	7	25506947	1	20.1505	1.6869e-05	0.16784	A/C
RTRSA	prv0002968340	7	25506957	1	20.1505	1.6869e-05	0.16784	A/G
RTRSA	prv0002968342	7	25507339	1	20.1505	1.6869e-05	0.16784	G/A
RTRSA	prv0002968346	7	25507876	1	20.1505	1.6869e-05	0.16784	T/C
RTRSA	prv0002968347	7	25507899	1	20.1505	1.6869e-05	0.16784	T/C
RTRSA	prv0002968349	7	25507923	1	20.1505	1.6869e-05	0.16784	A/G
RTRSA	prv0002968358	7	25508867	1	20.1505	1.6869e-05	0.16784	C/G
RTRSA	prv0002968360	7	25509763	1	19.2636	2.5403e-05	0.16314	T/C
RTRSA	prv0002968362	7	25509827	1	19.5087	2.2617e-05	0.16421	G/A
RTRSA	prv0002968368	7	25510600	1	20.9667	1.1825e-05	0.17463	T/G
RTRSA	prv0002968369	7	25510607	1	20.3745	1.5478e-05	0.1715	A/G
RTRSA	prv0002968371	7	25510715	1	20.9667	1.1825e-05	0.17463	C/T
RTRSA	prv0002968372	7	25510867	1	20.3745	1.5478e-05	0.1715	G/A
RTRSA	prv0002968374	7	25510907	1	20.9667	1.1825e-05	0.17463	C/T
RTRSA	prv0002968377	7	25511094	1	20.9099	1.2213e-05	0.17472	C/T
RTRSA	prv0002968390	7	25514025	1	20.8328	1.3018e-05	0.18453	T/C
RTRSA	prv0002968395	7	25514380	1	19.8769	2.0758e-05	0.18055	A/G
RTRSA	prv0002968407	7	25515526	1	20.6624	1.3926e-05	0.1833	T/C
RTRSA	prv0002968409	7	25515683	1	20.1045	1.757e-05	0.17026	A/G
RTRSA	prv0002968410	7	25515807	1	20.7499	1.3202e-05	0.18005	T/C
RTRSA	prv0002968422	7	25517849	1	21.0451	1.1506e-05	0.17529	C/G
RTRSA	prv0002968425	7	25517868	1	21.0451	1.1506e-05	0.17529	G/A
RTRSA	prv0002968443	7	25523358	2	11.708	2.3739e-05	0.19954	A/G
RTRSA	prv0002970701	7	25803869	2	10.763	5.3422e-05	0.18132	C/T
RTRSA	prv0003632687	9	15458096	1	17.3902	5.9294e-05	0.14328	G/A
RTRSA	prv0003632696	9	15458386	1	18.3547	3.9425e-05	0.15415	C/T
RTRSA	prv0003632698	9	15458459	1	18.2826	4.0981e-05	0.15391	C/G
RTRSA	prv0003632722	9	15461325	1	17.5407	5.6602e-05	0.14678	C/T
RTRSA	prv0003953356	10	15994615	1	17.6178	5.4038e-05	0.15014	G/A
RTRSA	prv0004309260	11	19209445	1	17.2647	6.3126e-05	0.14604	C/T
RTRSA	prv0004309757	11	19228131	1	17.0416	6.9549e-05	0.1434	T/G
RTRV	prv0001024929	3	2062847	1	17.2353	6.6152e-05	0.16107	G/A
RTRV	prv0001029274	3	2666730	1	16.5043	8.8186e-05	0.13694	C/A
RTRV	prv0001029279	3	2667087	1	16.5043	8.8186e-05	0.13694	C/T
RTRV	prv0001029280	3	2667126	1	16.3646	9.4504e-05	0.13592	G/A
RTRV	prv0001029321	3	2669892	1	16.5043	8.8186e-05	0.13694	C/A
RTRV	prv0002193078	6	1160147	1	16.6571	8.3812e-05	0.13921	C/T
RTRV	prv0002199822	6	1572284	2	10.2295	8.7318e-05	0.17598	T/C
RTRV	prv0002200100	6	1579437	2	10.6129	6.341e-05	0.18258	A/G
RTRV	prv0002444480	6	17714670	1	16.6661	8.7169e-05	0.14281	G/A
RTRV	prv0002445246	6	17737194	1	17.5029	5.7255e-05	0.14654	G/A
RTRV	prv0002445250	6	17737460	1	17.5029	5.7255e-05	0.14654	A/C
RTRV	prv0002450128	6	17927576	1	16.2831	9.7684e-05	0.13597	G/A
RTRV	prv0002450164	6	17928952	1	16.2831	9.7684e-05	0.13597	G/A
RTRV	prv0002450196	6	17929673	1	17.5297	5.5054e-05	0.14638	A/T
RTRV	prv0002450197	6	17929730	1	16.2831	9.7684e-05	0.13597	A/C
RTRV	prv0002450209	6	17930762	1	17.2664	6.2421e-05	0.14419	C/T
RTRV	prv0002450227	6	17931363	1	17.5297	5.5054e-05	0.14638	A/G
RTRV	prv0002457604	6	18974706	2	10.2561	8.2948e-05	0.17385	T/C
RTRV	prv0002465132	6	19446968	2	11.6258	2.6055e-05	0.20524	A/G
RTRV	8rs23328371	8	23328371	2	10.5945	5.9046e-05	0.176	T/A
RTRV	prv0003632168	9	15413511	1	16.6894	8.1755e-05	0.14245	G/A
RTRV	prv0003632315	9	15436209	1	17.4957	5.6507e-05	0.14932	G/A
RTRV	prv0003632370	9	15441503	1	16.2365	9.9363e-05	0.13473	C/T
RTRV	prv0003632382	9	15442468	1	16.2365	9.9363e-05	0.13473	C/T
RTRV	prv0003632383	9	15442547	1	16.2365	9.9363e-05	0.13473	G/A
RTRV	prv0003632437	9	15446817	1	16.2365	9.9363e-05	0.13473	A/G
RTRV	prv0003632450	9	15447778	1	16.2365	9.9363e-05	0.13473	A/G
RTRV	prv0003632528	9	15451805	1	18.4592	3.6273e-05	0.15433	A/G
RTRV	prv0003632529	9	15451808	1	18.4592	3.6273e-05	0.15433	A/G
RTRV	prv0003632530	9	15451812	1	18.4592	3.6273e-05	0.15433	G/A
RTRV	prv0003632565	9	15453729	1	17.3823	6.0151e-05	0.14897	G/A
RTRV	prv0003632687	9	15458096	1	18.6379	3.3657e-05	0.15491	G/A
RTRV	prv0003632696	9	15458386	1	19.3679	2.506e-05	0.16487	C/T
RTRV	prv0003632698	9	15458459	1	19.6516	2.225e-05	0.17138	C/G
RTRV	prv0003632722	9	15461325	1	18.6406	3.4455e-05	0.15809	C/T
RTRV	prv0003632751	9	15462569	1	17.7372	5.0619e-05	0.14765	C/T
RTRV	prv0003632778	9	15463242	1	18.4592	3.6273e-05	0.15433	C/T
RTRV	prv0003632779	9	15463250	1	18.4592	3.6273e-05	0.15433	A/G
RTRV	prv0003632780	9	15463267	1	18.4592	3.6273e-05	0.15433	C/T
RTRV	prv0003632786	9	15463312	1	18.4592	3.6273e-05	0.15433	C/T
RTRV	prv0003632799	9	15464163	1	16.2597	9.9202e-05	0.13517	G/A
RTRV	prv0003632834	9	15464588	1	17.1476	6.5914e-05	0.14253	C/A
RTRV	prv0003632843	9	15464866	1	17.4835	5.6823e-05	0.14554	C/T
RTRV	prv0003632988	9	15472254	1	17.1476	6.5914e-05	0.14253	C/T
RTRV	prv0003632999	9	15473048	1	17.1801	6.4612e-05	0.14339	A/G
RTRV	prv0003633444	9	15492195	1	16.2365	9.9363e-05	0.13473	C/T
RTRV	prv0003633506	9	15499287	1	16.2365	9.9363e-05	0.13473	G/A
RTRV	prv0003633511	9	15499654	1	16.2365	9.9363e-05	0.13473	G/A
RTRV	prv0003633527	9	15500566	1	16.2365	9.9363e-05	0.13473	G/A
RTRV	prv0003633530	9	15500609	1	16.2365	9.9363e-05	0.13473	T/C
RTRV	prv0003633531	9	15500633	1	16.2365	9.9363e-05	0.13473	C/T
RTRV	prv0003633533	9	15500655	1	16.2365	9.9363e-05	0.13473	C/A
RTRV	prv0003633534	9	15500657	1	16.2365	9.9363e-05	0.13473	G/T
RTRV	prv0003633540	9	15501357	1	16.9305	7.2459e-05	0.1405	G/A
RTRV	prv0003633548	9	15501653	1	16.2365	9.9363e-05	0.13473	C/T
RTRV	prv0003633550	9	15501744	1	16.2365	9.9363e-05	0.13473	G/A
RTRV	prv0003633552	9	15501880	1	16.2365	9.9363e-05	0.13473	A/G
RTRV	prv0003633562	9	15502072	1	16.2365	9.9363e-05	0.13473	G/A
RTRV	prv0003633567	9	15502162	1	16.2365	9.9363e-05	0.13473	G/A
RTRV	prv0003633589	9	15504087	1	16.2365	9.9363e-05	0.13473	T/A
RTRV	prv0003633594	9	15504914	1	16.2365	9.9363e-05	0.13473	A/C
RTRV	prv0003633601	9	15505729	1	16.2365	9.9363e-05	0.13473	C/T
RTRV	prv0003633764	9	15510728	1	17.3548	6.1588e-05	0.14745	A/G
RTRV	prv0003633765	9	15510729	1	17.3548	6.1588e-05	0.14745	G/A
RTRV	prv0003633766	9	15510730	1	17.3548	6.1588e-05	0.14745	C/A
RTRV	prv0003633941	9	15523303	1	16.8815	7.5229e-05	0.14251	G/A
RTRV	prv0003633968	9	15524870	1	17.0751	6.8843e-05	0.14413	T/C
RTRV	prv0003634009	9	15531323	1	18.2211	4.2675e-05	0.1619	G/A
RTRV	prv0003634047	9	15531763	1	17.2787	6.4486e-05	0.14898	A/G
RTRV	prv0003634048	9	15531765	1	17.2787	6.4486e-05	0.14898	T/C
RTRV	prv0003634049	9	15531796	1	16.847	7.6427e-05	0.14221	C/T
RTRV	prv0003634055	9	15531867	1	17.0751	6.8843e-05	0.14413	T/A
RTRV	prv0003634056	9	15531881	1	17.0751	6.8843e-05	0.14413	C/T
RTRV	prv0003634057	9	15531885	1	17.0751	6.8843e-05	0.14413	C/T
RTRV	prv0003634059	9	15531893	1	17.0751	6.8843e-05	0.14413	T/C
RTRV	prv0003634060	9	15531899	1	17.0751	6.8843e-05	0.14413	C/T
RTRV	prv0003634061	9	15531913	1	17.0751	6.8843e-05	0.14413	A/G
RTRV	prv0003634087	9	15532221	1	17.0751	6.8843e-05	0.14413	A/T
RTRV	prv0003634088	9	15532226	1	17.0751	6.8843e-05	0.14413	G/A
RTRV	prv0003634089	9	15532247	1	17.0751	6.8843e-05	0.14413	T/C
RTRV	prv0003634090	9	15532248	1	17.0751	6.8843e-05	0.14413	T/C
RTRV	prv0003634157	9	15535342	1	17.7035	5.1975e-05	0.14945	T/A
RTRV	prv0003634158	9	15535345	1	17.7035	5.1975e-05	0.14945	G/A
RTRV	prv0004439142	11	26330952	2	10.3271	7.4544e-05	0.17406	C/T
RTRV	prv0004439155	11	26331143	2	10.7065	5.407e-05	0.17784	C/T
RTRV	prv0004439167	11	26331480	2	10.0093	9.8897e-05	0.17217	T/C
RTRV	prv0004439172	11	26331669	2	10.7093	5.5878e-05	0.18071	C/T
RTRV	prv0004439178	11	26332059	2	10.4459	6.697e-05	0.17326	G/T
RTRV	prv0004439186	11	26332207	2	10.4424	6.7166e-05	0.17306	G/A
RTRV	prv0004439189	11	26332296	2	10.363	7.5814e-05	0.18015	T/A
RTRV	prv0004439194	11	26332351	2	10.2063	8.4757e-05	0.18227	A/T
RTRV	prv0004439198	11	26332470	2	10.3708	7.7588e-05	0.18068	C/T
RTRV	prv0004439201	11	26332549	2	10.2553	8.8148e-05	0.18838	T/A
RTRV	prv0004439207	11	26332769	2	10.086	9.384e-05	0.17761	A/G
RTRV	prv0004439210	11	26332887	2	10.3797	7.271e-05	0.17848	C/T
RTRV	prv0004439237	11	26333759	2	10.2607	8.0949e-05	0.18205	A/G
RTRV	prv0004439247	11	26334514	2	10.3829	7.2517e-05	0.17863	C/T
RTRV	prv0004439787	11	26376645	2	10.2596	8.4512e-05	0.17547	C/A
RSN/K	prv0000181919	1	13325224	2	10.1128	9.0001e-05	0.16917	C/T
RSN/K	prv0000344017	1	23859237	1	16.4336	9.2881e-05	0.14638	T/A
RSN/K	prv0000344299	1	23870922	1	17.0099	7.1677e-05	0.14292	G/A
RSN/K	prv0000344318	1	23871417	1	16.9468	7.4172e-05	0.14282	C/T
RSN/K	prv0000344329	1	23871534	1	17.0099	7.1677e-05	0.14292	G/A
RSN/K	prv0000344352	1	23871809	1	16.5042	9.1303e-05	0.13943	C/T
RSN/K	prv0000344373	1	23872028	1	16.5565	8.9142e-05	0.13987	T/C
RSN/K	prv0000344448	1	23876015	1	16.5565	8.9142e-05	0.13987	G/A
RSN/K	prv0000344452	1	23876034	1	16.4503	9.51e-05	0.13943	C/T
RSN/K	prv0000344457	1	23876070	1	16.488	9.2469e-05	0.1393	C/A
RSN/K	prv0000344464	1	23876108	1	17.46	6.0109e-05	0.15282	C/T
RSN/K	prv0000428491	1	30835192	2	10.0953	9.771e-05	0.19136	C/T
RSN/K	prv0000428492	1	30835647	2	10.1417	9.3297e-05	0.19161	C/A
RSN/K	1rs38428905	1	38428905	2	12.3031	1.4024e-05	0.20296	T/C
RSN/K	1rs40176732	1	40176732	2	12.4327	1.2935e-05	0.20663	G/A
RSN/K	2rs33518871	2	33518871	2	10.4994	6.4416e-05	0.18121	C/T
RSN/K	2rs33931859	2	33931859	2	11.5712	2.7729e-05	0.19617	T/C
RSN/K	2rs33931871	2	33931871	2	11.5513	2.7946e-05	0.19528	C/T
RSN/K	prv0001039544	3	4147706	1	16.2918	9.9636e-05	0.13728	C/G
RSN/K	4rs20247062	4	20247062	2	10.2231	8.1431e-05	0.17129	A/G
RSN/K	prv0001849161	5	939266	1	20.0402	1.9022e-05	0.18403	T/A
RSN/K	8rs22966689	8	22966689	2	10.388	7.6484e-05	0.17687	T/G
RSN/K	prv0003548747	9	9341076	1	19.2548	2.7516e-05	0.17663	A/G
RSN/K	prv0003553499	9	9565074	2	10.6149	6.5432e-05	0.20428	T/C
RSN/K	prv0003553502	9	9565221	2	10.91	5.225e-05	0.21127	T/A
RSN/K	prv0003554122	9	9585559	1	16.9239	7.9483e-05	0.17618	A/G
RSN/K	prv0003554123	9	9585566	1	18.7246	3.5578e-05	0.19387	A/T
RSN/K	prv0003554124	9	9585567	1	19.2331	2.8662e-05	0.20041	C/G
RSN/K	prv0003562079	9	10124507	1	18.9676	3.0576e-05	0.16334	T/C
RSN/K	prv0003562246	9	10150377	1	17.4877	5.7019e-05	0.151	C/T
RSN/K	prv0003563480	9	10218307	1	16.7601	8.078e-05	0.14311	G/A
RSN/K	prv0003563821	9	10252041	1	16.5386	9.4596e-05	0.15147	T/C
RSN/K	prv0003568727	9	10746907	2	10.756	5.2216e-05	0.17917	T/C
RSN/K	prv0003568948	9	10752292	1	16.7621	7.9464e-05	0.14007	A/T
RSN/K	prv0003569235	9	10771777	1	17.051	6.8899e-05	0.14183	C/A
RSN/K	prv0003569239	9	10771980	1	17.1514	6.5799e-05	0.14193	C/A
RSN/K	prv0003569286	9	10773719	2	10.7929	5.0267e-05	0.17867	G/A
RSN/K	prv0003569358	9	10775741	1	16.3728	9.5052e-05	0.13669	C/A
RSN/K	prv0003569391	9	10776302	1	17.336	6.2469e-05	0.14922	G/A
RSN/K	prv0003569479	9	10781941	1	16.6146	8.4619e-05	0.1382	G/A
RSN/K	prv0003569484	9	10781998	1	16.6146	8.4619e-05	0.1382	G/A
RSN/K	prv0003569604	9	10790036	1	17.8034	4.939e-05	0.14904	C/A
RSN/K	prv0003569891	9	10800859	1	18.3347	3.9291e-05	0.15848	C/T
RSN/K	prv0003571280	9	10865706	2	11.1248	3.8591e-05	0.18471	A/G
RSN/K	prv0003571388	9	10870766	1	17.4328	5.7254e-05	0.1445	A/G
RSN/K	prv0003574126	9	11039146	1	16.2944	0.00010002	0.1524	G/A
RSN/K	prv0003574202	9	11064728	1	16.7969	7.9431e-05	0.16264	G/A
RSN/K	prv0003674540	9	19512797	2	10.0535	9.7733e-05	0.17463	C/T
RSN/K	prv0003674588	9	19518843	2	12.4139	1.3763e-05	0.21138	C/T
