# Supplementary material for: Mining Beneficial Genes for Salt Tolerance From a Core Collection of Rice Landraces at the Seedling Stage Through Genome-Wide Association Mapping
Source: Front Plant Sci. 2022 Apr 26;13:847863. doi: 10.3389/fpls.2022.847863 (PMC9087808; doi:10.3389/fpls.2022.847863)
Supplement: Supplementary file 7 [file Table_7.XLSX]

## Sheet: Table S8
Table S8. Non-synonymous SNPs of candidate genes
DNA polymorphism in the CDS region of LOC_Os06g47720								DNA polymorphism in the promter region of LOC_Os06g47850
Pos(bp)	28875070	28875401	28875752	28875757	28876745	28876972	Whole		Pos(bp)	28957970	28958175	28958211	28958420	28958445	28958457	28958556	28958600	28958601	Whole
Hap_1	G	G	C	C	G	C	28		Hap_1	C	T	A	C	T	G	C	T	A	39
Hap_2	T	G	G	T	C	G	18		Hap_2	C	T	T	C	G	T	A	T	T	38
Hap_3	T	G	G	T	C	G	14		Hap_3	T	C	A	C	G	G	C	A	A	26
Hap_4	G	G	C	C	C	G	14		Hap_4	C	T	A	T	T	G	C	T	A	17
Hap_5	G	G	C	C	C	G	9		Hap_5	C	T	A	C	T	G	C	T	A	3
Hap_6	G	A	C	C	G	C	9
Hap_7	G	A	C	C	G	C	7
Hap_8	G	G	C	C	G	C	6
DNA polymorphism in the promter region of LOC_Os06g47820
Pos(bp)	28940526	28940773	28940820	28940831	28940842	28940859	28940867	28940877	28940937	28940947	28941000	28941100	28941134	28941240	Whole
Hap_1	C	A	G	G	G	G	T	A	A	A	T	C	G	A	39
Hap_2	C	A	G	G	G	G	T	G	T	A	A	T	C	A	30
Hap_3	T	G	A	A	A	G	C	A	A	G	A	T	C	T	23
Hap_4	C	A	G	G	G	A	T	A	A	G	A	T	C	A	19
Hap_5	C	A	G	G	G	G	T	G	T	A	A	T	C	A	5
Hap_6	C	A	G	G	G	G	C	A	A	G	A	T	C	A	4
DNA polymorphism in the CDS region of LOC_Os06g47970
Pos(bp)	29003269	29003270	Whole
Hap_1	T	T	24
Hap_2	C	C	17
Hap_3	C	C	17
Hap_4	C	C	17
Hap_5	C	C	16
Hap_6	C	C	13
Hap_7	C	C	8
Hap_8	T	N	4
Hap_9	N	N	3
