# Supplementary material for: Mining Beneficial Genes for Salt Tolerance From a Core Collection of Rice Landraces at the Seedling Stage Through Genome-Wide Association Mapping
Source: Front Plant Sci. 2022 Apr 26;13:847863. doi: 10.3389/fpls.2022.847863 (PMC9087808; doi:10.3389/fpls.2022.847863)
Supplement: Supplementary file 10 [file Table_10.XLSX]

## Sheet: Table S2
Table S1. Pearson correlation coefficients between different traits under salinity condition
Traits	RNC	SKC	SNC	RN/K	RTRL	RTRSA	RTRV	RSN/K
RNC	1
SKC	-0.121	1
SNC	-0.041	0.848**	1
RN/K	0.515**	-0.209*	-0.115	1
RTRL	0.381**	0.373**	0.362**	0.289*	1
RTRSA	0.422**	0.342**	0.319**	0.330**	0.861**	1
RTRV	0.430**	0.288**	0.284**	0.300**	0.807**	0.935**	1
RSN/K	0.544**	-0.215*	-0.142	0.864**	0.204*	0.249**	0.233**	1
Note: * and ** indicating significance at 5% and 1% level of probability, respectively
